# Supplementary material for: How Audiences Engage With Drama: Identification, Attribution and Moral Approval
Source: Front Psychol. 2021 Nov 5;12:762011. doi: 10.3389/fpsyg.2021.762011 (PMC8603941; doi:10.3389/fpsyg.2021.762011)
Supplement: Supplementary file 1 [file Data_Sheet_1.csv]

Condition	Age	Gender	Student	Studying	AntigoneRead	AntigoneSeen	AntigoneFamiliarity	LearRead	LearSeen	LearFamiliarity	Antigone1ID1	Antigone1ID2	Antigone1ID3	Antigone1ID4	Antigone1ID5	Antigone1IDSUM	Antigone1Moral	Antigone1Disp	Antigone1ExtPers	Antigone1ExtSit	Ismene1ID1	Ismene1ID2	Ismene1ID3	Ismene1ID4	Ismene1ID5	Ismene1IDSUM	Ismene1Moral	Ismene1Disp	Ismene1ExtPers	Ismene1ExtSit	Creon1ID1	Creon1ID2	Creon1ID3	Creon1ID4	Creon1ID5	Creon1IDSUM	Creon1Moral	Creon1Disp	Creon1ExtPers	Creon1ExtSit	Creon2ID1	Creon2ID2	Creon2ID3	Creon2ID4	Creon2ID5	Creon2IDSUM	Creon2Moral	Creon2Disp	Creon2ExtPers
1	21	1	1	History & Politics	0	0	0	3	1	4	6	6	6	5	6	29	6	5	3	6	3	2	3	5	5	18	2	6	5	3	6	2	2	2	3	15	1	6	2	3	5	2	2	2	5	16	1	6	5
1	21	0	1	Classical Arch & Ancient Hist	3	1	4	3	1	4	6	5	3	6	6	26	5	6	6	7	6	3	3	2	6	20	5	3	6	7	6	3	3	5	6	23	3	6	5	7	6	3	2	6	6	23	2	6	5
1	19	0	1	Classics	3	0	3	3	1	4	6	6	7	5	5	29	4	6	4	7	3	3	2	2	5	15	4	3	6	6	6	5	3	5	5	24	4	6	3	6	5	5	6	5	6	27	2	6	4
1	21	0	1	History	0	0	0	0	1	1	5	5	3	3	5	21	5	6	5	3	6	3	3	3	5	20	4	6	5	3	6	5	3	3	3	20	2	6	3	3	5	3	1	3	6	18	1	6	5
1	21	0	1	History & English Literature	0	0	0	2	1	3	3	3	3	3	5	17	6	5	5	6	5	5	3	3	5	21	3	6	6	3	5	3	3	3	5	19	1	5	6	5	5	3	2	3	5	18	3	6	6
1	22	1	1	English Lit & Lang	0	0	0	2	2	4	6	5	3	2	6	22	6	4	4	6	6	5	5	5	7	28	5	6	3	2	6	4	1	5	6	22	2	7	2	2	6	5	4	6	6	27	3	7	4
1	19	0	1	Classics	1	0	1	0	0	0	6	6	5	4	6	27	6	5	6	6	6	6	3	5	6	26	3	6	3	5	5	6	2	5	6	24	1	5	6	6	5	4	2	5	6	22	1	6	5
1		1	1	Physics	2	0	2	0	0	0	6	4	6	6	6	28	4	5	6	2	5	3	1	5	5	19	3				5	4	3	6	6	24	3	7	2	6	4	4	5	5	5	23	3	3	1
1	20	0	1	Japanese	0	0	0	1	0	1	6	5	6	6	6	29	6	7	4	4	5	5	4	3	5	22	5	5	5	4	7	6	5	6	6	30	2	6	6	7	6	6	6	6	6	30	4	5	4
1	20	0	1	Classics	1	0	1	1	0	1	5	6	6	5	6	28	6	7	3	3	5	5	4	4	5	23	3	3	3	7	6	6	5	6	6	29	5	7	3	3	5	6	3	5	5	24	3	7	3
1	22	1	1	English Literature	0	0	0	2	1	3																					6	4	5	3	6	24	5	6	6	6	5	3	3	4	4	19	3	5	5
1	20	1	1	History	0	0	0	0	0	0	7	6	3	4	5	25	4	7	1	7	7	5	5	4	5	26	4	6	6	7	7	2	1	5	5	20	4	7	3	5	6	4	2	5	5	22	2	6	5
1	20	1	1	Classics	1	0	1	0	0	0	6	5	3	4	6	24	5	5	4	6	5	6	3	5	6	25	3	6	5	3	7	5	6	6	5	29	5	6	5	3	6	5	2	6	6	25	2	6	4
1	22	1	0		3	2	5	2	2	4	7	6	5	3	7	28	5	6	3	5	5	5	2	5	6	23	5	3	6	6	7	7	5	5	7	31	3	7	3	7	6	6	2	4	5	23	2	7	6
1	20	0	1	Classics	1	1	2	0	0	0	7	6	6	6	6	31	6	5	6	6	3	2	2	5	5	17	2	6	6	5	5	3	2	5	6	21	3	6	5	6	5	4	3	5	5	22	2	6	5
1	21	0	1	English	0	0	0	0	0	0	5	5	5	3	2	20	5	2	5	6	2	5	1	1	2	11	2	6	5	3	5	3	2	5	2	17	2	7	5	1	6	2	1	5	2	16	1	7	5
1	71	1	1	Classics D. Phil	3	1	4	2	0	2	6	6	5	6	5	28	5	7	3	6	6	5	3	6	6	26	3	6	5	6	6	5	3	3	5	22	2	7	5	6	5	5	2	3	4	19	2	7	2
1	28	0	0		3	3	6	0	2	2	6	5	4	4	6	25	4	5	6	3	6	5	4	4	5	24	4	5	5	4	6	4	4	4	5	23	4	3	5	3	4	4	4	4	5	21	4	5	3
1	22	1	1	Classics	3	0	3	0	0	0	6	5	2	5	6	24	7	7	7	7	7	6	1	6	6	26	4	7	7	7	6	2	2	6	6	22	2	7	4	7	6	6	2	6	6	26	2	7	7
1	20	0	1	English & German	0	1	1	0	0	0	6	6	2	2	6	22	6	7	7	7	6	2	2	1	6	17	5	7	7	7	6	2	2	6	6	22	1	7	7	7	6	6	2	2	6	22	6	7	5
1	20	0	1	History & Politics	2	0	2	3	2	5	5	2	3	5	5	20	6	5	6	5	5	3	2	2	6	18	6	5	6	5	3	5	3	5	5	21	2	6	3	5	6	2	2	5	5	20	5	6	6
1	19	0	1	Classics & Oriental	1	1	2	0	0	0	6	3	4	5	5	23	4	5	5	5	4	4	3	3	5	19	4	4	6	5	4	3	1	3	2	13	3	3	3	7	4	3	4	5	3	19	3	5	5
1	20	1	1	Latin & French	3	1	4	0	0	0	6	6	5	5	3	25	4	6	4	7	4	6	5	3	4	22	2	7	3	5	5	5	6	4	6	26	4	5	3	6	4	5	3	4	3	19	2	6	5
1	21	0	1	English Literature	0	1	1	1	1	2	4	2	3	4	3	16	4	5	5	5	3	3	3	2	2	13	4	5	5	5	4	4	4	3	4	19	4	5	5	5	4	4	3	3	4	18	4	5	5
1	21	1	1	English Lang & Literature	0	0	0	2	2	4	2	4	2	5	4	17	4	5	3	5	5	4	3	5	4	21	4	3	4	2	3	4	4	5	5	21	4	5	3	2	4	4	4	5	3	20	4	5	6
1	20	0	1	English	0	0	0	2	0	2	5	5	3	3	4	20	4	5	3	5	2	2	2	2	4	12	4	6	2	6	7	6	2	4	3	22	1	7	1	4	6	6	3	3	4	22	2	7	3
1	27	0	0		0	0	0	1	1	2	6	5	2	3	5	21	2	3	5	6	6	5	6	4	6	27	4	6	3	5	5	3	3	5	5	21	2	7	2	5	6	2	2	5	6	21	1	7	6
1	36	0	0		1	1	2	3	3	6	5	4	1	5	5	20	5	5	5	5	5	4	1	5	5	20	5	5	5	5	2	2	1	2	2	9	2	5	3	5	5	4	1	5	5	20	3	5	3
1	20	0	1	English & French	0	0	0	2	0	2	5	3	4	5	5	22	6	6	3	5	5	5	3	4	6	23	3	6	6	6	5	6	4	5	6	26	3	7	5	5	5	3	3	4	3	18	4	7	7
1	20	1	1	German & Italian	0	0	0	1	1	2	6	5	5	3	7	26	6	5	6	7	6	3	2	3	6	20	3	5	5	6	3	2	2	1	5	13	2	5	3	6	6	3	2	2	6	19	2	5	3
1		0	1	Classics	2	0	2	0	0	0	5	5	6	5	6	27	5	6	3	6	6	6	5	5	6	28	3	4	7	6	6	3	3	3	6	21	3	6	3	5	5	3	3	3	6	20	5	7	6
1	21	1	1	English Literature	2	0	2	3	2	5	6	3	4	6	6	25	3	6	2	5	6	5	5	6	6	28	6	3	4	6	6	6	5	7	6	30	5	6	2	6	6	5	5	6	6	28	5	6	2
1	63	0	0		2	1	3	3	3	6	5	6	3	3	4	21	5	6	3	4	5	2	2	2	5	16	2	5	6	6	5	3	5	5	6	24	1	7	2	2	6	2	4	5	6	23	1	6	2
1		0	0		0	0	0	1	0	1	6	5	6	5	6	28	6	7	1	7								7	2	4	5	2	3	4	4	18	3	6	3	4
1	33	0	0		3	2	5	3	2	5	6	6	5	5	7	29	7	5	3	6	2	3	2	5	5	17	2	5	3	6	6	3	4	5	6	24	2	5	5	5	6	6	3	2	6	23	2	5	6
1	24	1	1	Greek	2	2	4	3	2	5	6	6	3	5	6	26	6	6	5	7	5	5	2	3	4	19	4	6	4	6	5	5	2	2	3	17	2	7	5	5	6	6	5	5	3	25	1	7	5
1	21	0	1	English Literature	2	1	3	1	0	1	5	6	5	1	4	21	6	3	5	6	6	5	2	2	5	20	4	2	6	6	2	3	2	5	3	15	3	6	3	6	6	5	1	2	2	16	1	7	5
1	18	0	1	Classics	3	0	3	3	0	3	5	2	5	4	6	22	4	5	2	7	6	4	5	6	6	27	5	7	4	5	6	2	1	4	3	16	1	7	6	6	3	4	2	5	5	19	1	6	4
1	19	0	1	Classics	1	0	1	0	0	0	6	5	6	6	6	29	5	6	3	6	6	5	3	5	5	24	2	7	5	6	5	6	5	5	6	27	4	7	5	6	6	5	3	5	6	25	2	6	5
1	19	1	1	Classics	0	0	0	0	1	1	5	5	5	4	5	24	4	5	2	6	3	5	3	3	5	19	4	6	4	5	4	5	3	3	4	19	3	7	5	6	3	3	3	2	4	15	4	6	4
1	54	1	0		0	1	1	0	1	1											5	7	7	7	7	33	7	7	7	7	6	6	6	7	2	27	1				6	6	7	6	5	30	2	7	5
1	22	1	1	Classics	2	0	2	0	0	0	5	6	4	6	5	26	5	7	6	5	6	3	3	4	5	21	4	7	7	6	7	7	3	7	7	31	3	7	7	7	6	5	1	5	5	22	2	7	7
1	55	0	0		2	1	3	3	3	6	6	7	6	7	7	33	7	7	5	7	7	4	1	2	5	19	1	7	7	7	7	7	3	6	1	24	4	7	6	6	6	4	1	5	5	21	1	7	4
1	19	0	1	Classics - Lit Hum 1A	1	1	2	0	3	3	7	7	5	5	7	31	7	7	5	3	3	2	1	5	5	16	3	6	3	6	6	5	3	5	5	24	2	5	1	7	5	4	1	5	3	18	1	7	5
2	25	1	1	Classics	2	0	2	0	0	0	6	5	4	2	7	24	6	7	5	6	7	3	2	5	6	23	3	7	6	7	3	3	2	2	5	15	1	7	6	6	5	3	2	2	5	17	1	6	6
2	25	0	1	DPhil English	1	0	1	3	2	5	6	5	4	4	7	26	6	5	6	7	5	3	4	5	5	22	3	6	5	7	6	4	4	6	5	25	4	3	4	7	6	4	4	5	5	24	4	5	5
2	28	1	1	Psychology	1	1	2	0	0	0	5	5	4	5	6	25	3	5	6	6	5	7	6	5	7	30	7	6	6	6	6	3	1	6	5	21	1	7	2	6	5	5	3	4	6	23	2	5	7
2											6	5	4	4	5	24	5	3	5	5	5	4	4	4	5	22	3	5	5	5	5	3	2	3	3	16	1	6	5	4	3	3	2	2	2	12	1	5	5
2	24	0	1	Byzantine Studies	2	0	2	1	0	1	7	7	5	5	7	31	7	5	7	7	5	3	2	6	6	22	2	6	5	5	2	2	1	5	6	16	1	6	2	3	6	3	2	5	6	22	1	7	5
2	22	0	1	History	3	3	6	2	0	2	7	6	5	4	7	29	6	7	4	7	6	5	5	4	5	25	3	5	6	7	7	5	5	5	6	28	5	6	5	7	4	3	2	3	5	17	1	6	6
2	22	1	1	Classics (Lit Hum)	3	1	4	1	1	2	6	3	2	4	7	22	4	7	2	5	5	5	2	6	6	24	3	6	3	6	6	5	5	7	6	29	3	7	5	7	6	3	2	7	6	24	2	7	5
2	36	1	0		3	0	3	3	3	6	5	5	3	3	5	21	4	6	5	6	5	3	2	2	5	17	5	5	5	5	6	6	2	2	6	22	3	6	5	6	6	4	2	2	5	19	3	5	6
2	19	0	1	Classics	2	2	4	0	0	0	6	5	5	4	7	27	6	5	6	7	5	4	3	4	5	21	2	6	4	7	4	3	3	5	5	20	4	7	4	5	4	4	2	5	6	21	2	6	4
2	33	0	1	Medieval English	3	1	4	3	3	6	5	5	5	5	6	26	6	6	5	5	6	5	4	5	6	26	5	6	6	6	6	6	4	5	6	27	4	6	6	6	6	5	5	5	6	27	4	6	6
2	19	1	1	Classics	1	0	1	0	0	0	5	3	6	6	6	26	3	5	3	3	6	5	5	3	6	25	4	2	5	6	5	4	5	6	6	26	4	6	1	3	5	4	3	5	5	22	4	2	3
2		1									6	6	3	3	4	22	2	4	4	7	3	2	4	4	5	18	4	6	2	5	7	7	3	6	5	28	3	7	2	2	6	6	4	5	6	27	2	2	2
2	26	1	1	History	3	2	5	3	3	6	1	1	1	4	6	13	1	7	5	5	1	1	1	4	4	11	4	5	5	7	5	1	1	5	5	17	1	7	5	5	7	1	1	7	7	23	1	7	5
2	20	0	1	Classics	3	1	4	1	0	1	6	6	6	6	6	30	5	7	5	6	5	3	3	5	5	21	4	7	6	5	6	5	4	5	6	26	5	6	6	7	6	6	5	5	6	28	5	6	7
2	29	1	0		1	2	3	0	1	1	4	4	3	4	5	20	4	5	5	3	4	4	4	4	5	21	4	5	6	4	3	3	2	2	2	12	4	5	3	6	5	5	3	4	5	22	4	6	2
2		1	0		3	0	3	3	1	4	5	4	3	4	5	21	7	7	5	7	4	4	3	4	3	18	5	7	6	7	5	3	1	4	5	18	1	7	6	7	2	2	4	4	5	17	1	7	5
2	29	1	1	Physics	1	0	1	3	1	4	4	2	2	2	5	15	5	6	6	6	2	4	5	2	3	16	4	5	2	5	5	3	2	5	4	19	3	5	5	5	5	2	2	5	6	20	4	5	5
2	23	1	1	MSt in US History	0	0	0	1	1	2	5	3	2	3	4	17	4	5	3	5	4	5	5	3	6	23	4	5	2	4	3	3	2	6	5	19	2	6	5	5	5	4	3	5	5	22	3	5	5
2	26	0	1	English	2	1	3	1	1	2	5	5	2	1	5	18	4	5	5	7	5	4	3	2	5	19	4	6	5	6	3	2	1	2	5	13	2	6	2	5	3	2	1	2	5	13	2	6	4
2	18	1	1	At Magdalen College School	0	1	1	0	0	0	5	4	6	6	7	28	5	6	4	7	4	3	2	1	5	15	4	3	6	5	4	3	2	1	5	15	4	6	5	4	5	4	3	2	5	19	4	5	7
2		0	1	Classical Archaeology	1	0	1	2	1	3	7	6	6	6	6	31	5	6	3	6	5	5	4	3	3	20	3	5	4	6	7	5	5	5	5	27	3	6	3	7	6	6	5	3	3	23	3	6	4
2	71	1	0		1	0	1	2	1	3	7	7	4	7	4	29	4	7	2	4	7	7	4	7	7	32	4	7	1	7	5	2	2	2	4	15	1	7	1	7	2	4	2	2	7	17	1	7	5
2	22	1	1	Arabic, Politics & LAW MENA	3	2	5	3	3	6	6	6	5	5	6	28	6	6	3	6	3	3	2	2	5	15	3	5	5	5	5	6	4	5	5	25	3	5	5	5	5	4	4	5	4	22	4	6	5
2	24	0	1	English	2	1	3	3	2	5	6	3	4	6	6	25	5	5	7	7	3	2	4	5	5	19	5	2	7	7	6	5	5	6	7	29	6	3	5	7	7	6	5	6	7	31	5	3	5
2	23	1	1	MSt English Literature	1	0	1	3	0	3	6	5	2	4	7	24	7	5	3	6	2	5	4	5	6	22	2	6	6	6	5	6	5	3	3	22	3	6	2	4	4	2	3	3	4	16	1	6	2
2	27	0	1	Classics & English	2	0	2	1	0	1	6	6	5	5	7	29	5	7	5	6	5	3	2	3	5	18	5	5	6	3	2	3	2	2	5	14	5	7	2	6	2	2	1	2	5	12	2	7	3
2	22	0	1	English & French	0	0	0	3	2	5	6	7	7	5	6	31	4	5	6	7	5	6	3	2	6	22	4	6	5	7	2	3	1	1	5	12	4	7	4	5	1	1	1	1	1	5	4	7	1
2	22	0	1	French & Spanish	0	0	0	0	0	0	5	4	3	5	4	21	4	6	3	6	4	3	4	2	3	16	4	6	5	7	7	6	5	6	6	30	5	6	6	5	7	6	4	6	6	29	3	7	6
2											5	5	6	6	5	27	5	6	4	5	4	4	3	4	4	19	4	4	6	6	5	4	4	4	5	22	3	4	3	5	5	3	3	4	5	20	3	5	2
2	23	0	1	English Literature	0	0	0	0	1	1	4	5	4	4	5	22	6	6	6	7	5	4	3	4	5	21	4	4	6	7	5	3	3	3	4	18	3	6	4	4	4	4	3	3	3	17	4	5	5
2	54	0	0		1	0	1	0	0	0	6	4	5	5	6	26	5	6	5	6	6	5	5	4	5	25	4	7	3	6	6	6	4	4	6	26	5	5	2	7	7	6	5	5	6	29	5	6	2
2	22	0	1	Classics	3	3	6	3	3	6	7	5	5	5	6	28	5	6	5	5	7	5	4	4	7	27	5	6	5	5	6	4	4	5	6	25	3	6	5	2	6	5	5	5	6	27	4	5	6
2	28	0	0		1	0	1	2	0	2	6	6	3	6	6	27	4	7	5	5	6	6	3	5	6	26	4	6	5	7	6	6	3	5	6	26	4	7	5	7	6	6	3	6	7	28	4	7	5
2	26	0	1	Dphil Exp Psychology	0	0	0	0	0	0	6	5	6	6	5	28	4	4	6	7	3	5	5	5	6	24	4	5	7	7	3	5	4	4	5	21	4	3	7	7	6	7	6	7	6	32	5	4	6
2	29	0	1	Archaeology	0	0	0	0	1	1	6	4	3	5	6	24	7	5	4	6	5	5	6	3	6	25	2	6	5	2	6	6	5	3	6	26	3	7	3	2	5	5	2	2	5	19	2	7	3
2											6	5	6	6	7	30	5	5	5	6	6	5	4	6	5	26	5	7	6	6	5	2	2	5	5	19	1	6	4	6	5	5	2	5	4	21	2	5	3
2											6	5	5	6	6	28	7	7	1	5	7	3	2	5	6	23	6	3	6	6	5	3	3	6	6	23	2	5	6	4	3	3	2	3	4	15	6	2	2
2	25	1	1	Classics	2	0	2	0	1	1	4	4	5	5	5	23	4	6	2	7	6	5	5	6	6	28	4	2	5	6	6	6	6	6	6	30	4	7	2	5	6	6	5	6	6	29	4	6	3
2	71	0	0		3	0	3	3	3	6	7	5	5	5	5	27	6	6	5	7	6	6		6	6	24	4	5	6	7	6	6	4	5	5	26	4	6	6	6	6	5	1	2	5	19	2	6	4
NOTES:
Gender	0=female	1=male
Student	0=non-student	1=student
Familiarity	Read + Senn scores combined
ID	Scores for the 5 individual Identification questions [Likert scale 1-7, where 7 is high = complete identification]; IDSUM = sum of scores for the five questions
Moral	Score on the Moral Approval question [Likert scale 1-7, where 7 is high = complete approval]
Disp	Score on the dispositional question ("the character's own personality or disposition caused character them to act as they did") question for Attribution [Likert scale 1-7, where 7 is high = complete approval]
Extpers	Score on the external personal ("other people caused the character to act as they did") question for Attribution [Likert scale 1-7, where 7 is high = complete approval]
Extsit	Score on the external situatonal ("the circumstances caused the character to act as they did") question for Attribution [Likert scale 1-7, where 7 is high = complete approval]
[truncated: 71 more columns]
